# Supplementary material for: Non-Invasive Electrotherapy in the Rehabilitation of Motor Sequelae and Spasticity Following Stroke: A Systematic Review
Source: J Clin Med. 2026 Apr 17;15(8):3085. doi: 10.3390/jcm15083085 (PMC13117164; doi:10.3390/jcm15083085)
Supplement: Supplementary file 1 [file jcm-15-03085-s001.zip]

Archive with 2 entries (2 files):
- jcm-4233038-supplementary.pdf
- jcm-4233038-supplementary.xlsx
