# Supplementary material for: Non-Invasive Electrotherapy in the Rehabilitation of Motor Sequelae and Spasticity Following Stroke: A Systematic Review
Source: J Clin Med. 2026 Apr 17;15(8):3085. doi: 10.3390/jcm15083085 (PMC13117164; doi:10.3390/jcm15083085)
Supplement: Supplementary file 1 [file jcm-15-03085-s001.zip › jcm-4233038-supplementary.xlsx]

## Sheet: S1. Comparativve summary
Supplementary Table S1. Comparative Summary of Electrotherapy Modalities
Modality	Studies Included	Within-Group Effects	Between-Group Effects	Consistency of Results	Clinical Interpretation
NMES	Baricich 2019; Yen 2019	Improvements in muscle tone, ROM, gait parameters	No significant differences vs control	Moderate	Effective as adjunct; limited standalone superiority
TENS	Yen 2019	Improvements in functional independence and mobility	Some superiority vs standard rehab	Moderate	Potential benefit in early rehabilitation settings
NMES + rTMS	Etoh 2019	Improvements in upper limb function and spasticity	Some significant differences favoring combined intervention	Moderate	Combination may enhance functional recovery
tDCS	Cunningham 2015; Allman 2016; Straudi 2016; Hamoudi 2018; Beaulieu 2019; Koganemaru 2019; Mazzoleni 2019; Doost 2019; Picelli 2019; Alisar 2020	Consistent improvements in motor function and performance	Frequently no significant differences vs sham	Low–Moderate (heterogeneous)	Effects variable; likely dependent on patient and protocol
AES	Lee & Lee 2019	Significant improvements in strength, balance, gait	Significant differences vs control	Moderate–High	Promising modality, especially combined with mirror therapy
FES	Kim & Jang 2021; Dantas 2023	Improvements in balance, gait, coordination, mobility	Significant differences in some outcomes	Moderate–High	Strong adjunctive tool, particularly in task-oriented training
Abbreviations: NMES, neuromuscular electrical stimulation; TENS, transcutaneous electrical nerve stimulation; rTMS, repetitive transcranial magnetic stimulation; tDCS, transcranial direct current stimulation; AES, afferent electrical stimulation; FES, functional electrical stimulation; ROM, range of motion.
